# Supplementary material for: Genome-Wide Analysis of bHLH Family Genes and Identification of Members Associated with Cold/Drought-Induced Photoinhibition in Kandelia obovata
Source: Int J Mol Sci. 2023 Nov 3;24(21):15942. doi: 10.3390/ijms242115942 (PMC10647802; doi:10.3390/ijms242115942)
Supplement: Supplementary file 1 [file ijms-24-15942-s001.zip]

Archive with 2 entries (2 files):
- Supplementary file.pdf
- Supplementary Table S3.xlsx
