# Supplementary material for: Genome-Wide Analysis of bHLH Family Genes and Identification of Members Associated with Cold/Drought-Induced Photoinhibition in Kandelia obovata
Source: Int J Mol Sci. 2023 Nov 3;24(21):15942. doi: 10.3390/ijms242115942 (PMC10647802; doi:10.3390/ijms242115942)
Supplement: Supplementary file 1 [file ijms-24-15942-s001.zip › Supplementary Table S3.xlsx]

## Sheet: Sheet1
Table S3 Annotation of bHLH genes in K. obovata
Name	Chromesome	Start	End	Strand	Gene ID	Protein length / aa	Relative molecular weight / kDa	Theoretical isoelectric point (pI)	GRAVY	Subcellular localization
KobHLH1	Ko01	103111	111665	-	Ko00011440	655	70602.4	5.97	-0.488	Nucleus
KobHLH2	Ko01	865214	867493	+	Ko00011084	338	37499.1	5.6	-0.473	Nucleus
KobHLH3	Ko01	1403012	1407543	+	Ko00011482	261	27575	6.16	-0.341	Nucleus
KobHLH4	Ko01	7650871	7653590	+	Ko00017243	370	40120.3	9.12	-0.712	Nucleus
KobHLH5	Ko01	8166711	8167184	+	Ko00017112	157	17601.8	6.28	-0.576	Nucleus
KobHLH6	Ko01	11606873	11609095	+	Ko00016438	342	37990.3	7.08	-0.373	Nucleus
KobHLH7	Ko01	12635879	12638402	+	Ko00017054	342	37925.1	6.72	-0.898	Nucleus
KobHLH8	Ko02	474982	477047	+	Ko00008028	284	31373.3	5.66	-0.659	Nucleus
KobHLH9	Ko02	1775520	1776278	-	Ko00007711	252	28034.3	9.66	-0.495	Nucleus
KobHLH10	Ko02	1812999	1816036	-	Ko00007689	383	42009.6	5.36	-0.68	Nucleus
KobHLH11	Ko02	2656570	2658986	-	Ko00007599	328	37301.7	5.08	-0.646	Nucleus
KobHLH12	Ko02	8273313	8277694	+	Ko00006852	332	35888	6.91	-0.494	Nucleus
KobHLH13	Ko02	8362375	8365400	+	Ko00007112	548	59515.4	6.31	-0.666	Nucleus
KobHLH14	Ko03	1500481	1504493	-	Ko00000422	544	59668.7	5.39	-0.559	Nucleus
KobHLH15	Ko03	1527797	1530759	+	Ko00000768	319	35482.7	6.04	-0.698	Nucleus
KobHLH16	Ko03	2703806	2705292	-	Ko00001500	91	10388.7	9.99	-0.701	Nucleus
KobHLH17	Ko03	2951057	2954960	-	Ko00000840	454	49743	8.83	-0.646	Nucleus
KobHLH18	Ko03	11279013	11281644	+	Ko00001295	111	12724.2	6.73	-0.83	Nucleus
KobHLH19	Ko04	1717678	1718205	-	Ko00012682	175	19304.3	10.06	-0.41	Nucleus
KobHLH20	Ko04	1765650	1768282	-	Ko00012555	368	40815.6	5.74	-0.634	Nucleus
KobHLH21	Ko04	3875801	3878735	-	Ko00012838	322	35324.3	8.13	-0.749	Nucleus
KobHLH22	Ko04	7225171	7229310	-	Ko00002291	386	41956	6.73	-0.466	Nucleus
KobHLH23	Ko04	7638425	7640368	+	Ko00002008	332	37620.3	4.85	-0.63	Nucleus
KobHLH24	Ko04	9208102	9211431	-	Ko00001718	556	61105.2	8.25	-0.746	Nucleus
KobHLH25	Ko04	9314034	9318673	-	Ko00001862	333	35515.3	7.67	-0.548	Nucleus
KobHLH26	Ko05	4271479	4273875	-	Ko00006014	339	37898.1	7.66	-0.425	Nucleus
KobHLH27	Ko05	5410521	5413435	-	Ko00005651	364	39548.1	9.26	-0.666	Nucleus
KobHLH28	Ko05	11044039	11046290	-	Ko00005965	330	37066.8	5.97	-0.552	Peroxisome
KobHLH29	Ko05	11584461	11589641	+	Ko00006239	719	77524.8	6.04	-0.576	Nucleus
KobHLH30	Ko06	829641	831841	-	Ko00012102	280	31373.8	8.49	-0.489	Nucleus
KobHLH31	Ko06	6153199	6156375	-	Ko00010745	334	36163.1	5.74	-0.563	Nucleus
KobHLH32	Ko06	7283047	7285071	-	Ko00010489	335	37676.3	4.72	-0.511	Nucleus
KobHLH33	Ko06	7750739	7753085	+	Ko00010357	340	37992	5.97	-0.401	Nucleus
KobHLH34	Ko06	9533745	9537320	+	Ko00010405	393	42466.2	9.56	-0.61	Nucleus
KobHLH35	Ko07	2047617	2049359	+	Ko00003680	342	38635.4	5.15	-0.598	Nucleus
KobHLH36	Ko07	2304844	2308557	-	Ko00003499	409	45038.9	5.69	-0.764	Nucleus
KobHLH37	Ko07	2809996	2810802	-	Ko00003816	268	29654.5	7.03	-0.626	Nucleus
KobHLH38	Ko07	6020189	6021658	+	Ko00003179	259	28771.3	8.85	-0.766	Nucleus
KobHLH39	Ko07	6220263	6222168	+	Ko00003011	351	39280.6	6.77	-0.454	Chloroplast
KobHLH40	Ko08	2470224	2476428	+	Ko00013078	596	66559.1	7.16	-0.56	Nucleus
KobHLH41	Ko08	3018673	3020193	+	Ko00013552	506	55998.8	5.46	-0.479	Nucleus
KobHLH42	Ko08	6878757	6882124	-	Ko00013416	408	46431.5	6.13	-0.609	Nucleus
KobHLH43	Ko08	6997563	6999038	-	Ko00013833	491	54195.9	5.62	-0.416	Nucleus
KobHLH44	Ko08	7222410	7224263	+	Ko00013493	617	67792.5	6.96	-0.421	Nucleus
KobHLH45	Ko08	7325281	7330345	+	Ko00012968	672	73185.9	6.34	-0.462	Nucleus
KobHLH46	Ko08	9783523	9786548	+	Ko00013257	554	60585.7	6.35	-0.7	Nucleus
KobHLH47	Ko09	1658662	1662754	-	Ko00008963	644	70413	5.97	-0.54	Nucleus
KobHLH48	Ko09	1710611	1713832	+	Ko00008790	336	37494	6.23	-0.661	Nucleus
KobHLH49	Ko09	2955506	2960185	-	Ko00008970	290	31521.5	8.43	-0.568	Nucleus
KobHLH50	Ko10	735854	739209	-	Ko00014671	462	48616.6	6.33	-0.375	Nucleus
KobHLH51	Ko10	1620388	1624553	+	Ko00014609	247	28269.2	5.25	-0.542	Nucleus
KobHLH52	Ko10	2886596	2890160	+	Ko00015174	557	62409.6	8.95	-0.407	Nucleus
KobHLH53	Ko10	3415029	3418350	+	Ko00014854	499	53891.4	5.14	-0.377	Nucleus
KobHLH54	Ko10	9025160	9026911	-	Ko00004052	433	47510.8	7.13	-0.634	Nucleus
KobHLH55	Ko11	4071033	4073105	+	Ko00018698	690	75203.3	5.69	-0.635	Nucleus
KobHLH56	Ko12	1473272	1475887	+	Ko00017697	509	55422.4	9.2	-0.614	Nucleus
KobHLH57	Ko12	1733850	1735229	-	Ko00017793	459	51142.6	5.82	-0.452	Nucleus
KobHLH58	Ko12	1952146	1954029	+	Ko00017617	627	69045.7	7.61	-0.496	Nucleus
KobHLH59	Ko12	5839074	5842883	-	Ko00009885	291	31162.2	5.59	-0.325	Nucleus
KobHLH60	Ko12	7632477	7636002	+	Ko00009562	581	63864.9	7.05	-0.494	Vacuole
KobHLH61	Ko12	9377156	9380030	+	Ko00009333	552	59819.6	6.45	-0.67	Nucleus
KobHLH62	Ko13	1283093	1286073	+	Ko00006440	449	50526.5	6.89	-0.511	Nucleus
KobHLH63	Ko13	2018768	2019663	-	Ko00006730	92	10367.6	7.92	-0.593	Chloroplast
KobHLH64	Ko13	3079947	3084613	-	Ko00006444	340	37641.5	6.16	-0.876	Nucleus
KobHLH65	Ko13	3260029	3264587	-	Ko00006508	571	60677.6	5.9	-0.471	Nucleus
KobHLH66	Ko13	8069219	8072106	-	Ko00004430	350	38770.3	6.31	-0.627	Nucleus
KobHLH67	Ko14	2548106	2550901	+	Ko00004714	357	39464.9	5.85	-0.681	Nucleus
KobHLH68	Ko14	4841546	4842650	-	Ko00002667	93	10418.6	6.56	-0.609	Mitochondrion
KobHLH69	Ko14	5813563	5818220	-	Ko00002566	350	38907	5.73	-0.835	Nucleus
KobHLH70	Ko15	851438	855031	-	Ko00014366	621	69455.7	5.88	-0.386	Nucleus
KobHLH71	Ko15	2952005	2954101	-	Ko00014502	698	76471	5.87	-0.592	Nucleus
KobHLH72	Ko15	3145028	3148266	-	Ko00014433	298	33101.8	8.38	-0.277	Nucleus
KobHLH73	Ko16	182568	185366	-	Ko00015706	418	46439.4	8.17	-0.837	Nucleus
KobHLH74	Ko16	5515717	5519969	-	Ko00015558	288	31430.5	6.72	-0.36	Nucleus
KobHLH75	Ko17	4507835	4510767	+	Ko00017980	423	47024.8	6.22	-0.844	Nucleus
